# Supplementary material for: Elevated Relative Levels of the C-3 Epimer of 25-Hydroxyvitamin D in Patients with Cirrhosis
Source: Nutrients. 2026 Mar 27;18(7):1071. doi: 10.3390/nu18071071 (PMC13074843; doi:10.3390/nu18071071)
Supplement: Supplementary file 1 [file nutrients-18-01071-s001.zip]

Archive with 1 entries (1 files):
- nutrients-3954706-supplementary.pdf
